# Supplementary material for: Novel characteristics for immunophenotype, FISH pattern and molecular cytogenetics in synovial sarcoma
Source: Sci Rep. 2023 May 16;13:7954. doi: 10.1038/s41598-023-34983-2 (PMC10188594; doi:10.1038/s41598-023-34983-2)
Supplement: Supplementary file 2 — Supplementary Table 1. [file 41598_2023_34983_MOESM2_ESM.xlsx]

## Sheet: Sheet1
Supplementary Table 1. Raw sequence data of SS18-SSX fusion gene site in nine synovial sarcoma cases.
case	fusion gene transcript	sequence for fusion site
no.1	SS18-SSX2	TGCACTTCCTCCGAATCATTTCCTTCCTCTGCTGGCTTCTTGAGCATGATCTGGTCATATCCATAAGGCCTCTGCTGGGGTGGCTGTGGTGGTCCAGGCTGTGTTGGTCTA
no.2	SS18-SSX1	TAGACCAACACAGCCTGGACCACCACAGCCACCCCAGCAGAGGACGAAAATGATTCGAAGGGAGTGTCAGAAGCATCTGGCCCACAAAATGA
no.3	SS18-SSX1	TACACTCCCTTCGAATCATTTTCGTCCTCTGCTGGCTTCTTGGGCATGATCTGGTCATATCCATAAGGCCTCTGCTGGGGTGGCTGTGGTGGTCCAGGCTGTGTTGGTCTA
no.4	SS18-SSX1	TACACTCCCTTCGAATCATTTTCGTCCTCTGCTGGCTTCTTGGGCATGATCTGGTCATATCCATAAGGCCTCTGCTGGGGTGGCTGTGGTGGTCCAGGCTGTGTTGGTCTA
no.5	SS18-SSX1	TACACTTCCTTCGAATCATTTTCGTCCTCTGGCTTCTTGGGCATGATCTGGTCATATCCATAAGGCCTCTGCTGGGGTGGCTGTGGTGGTCCAGGCTGTGTTGGTCTA
no.6	SS18-SSX1	TACACTCCCTTCGAATCATTTTCGTCCTCTGCTGGCTTCTTGGGCATGATCTGGTCATATCCATAAGGCCTCTGCTGGGGTGGCTGTGGTGGTCCAGGCTGTGTTGGTCTA
no.7	SS18-SSX1	TACACTCCCTTCGAATCATTTTCGTCCTCTGCTGGCTTCTTGGGCATGATCTGGTCATATCCATAAGGCCTCTGCTGGGGTGGCTGTGGTGGTCCAGGCTGTGTTGGTCTA
no.8	SS18-SSX1	TACACTCCCTTCGAATCATTTTCGTCCTCTGCTGGCTTCTTGGGCATGATCTGGTCATATCCATAAGGCCTCTGCTGGGGTGGCTGTGGTGGTCCAGGCTGTGTTGGTCTA
no.9	SS18-SSX2	TGCACTTCCTCCGAATCATTTCCTTCCTCTGCTGACTTCTTGGGCATGATCTGGTCATATCCATAAGGCCTCTGCTGGGGTGGCTGTGGTGGTCCAGGCTGTGTTGGTCTA
